# Supplementary material for: Solid-Liquid Triboelectric Nanogenerator Based on Vortex-Induced Resonance
Source: Nanomaterials (Basel). 2023 Mar 13;13(6):1036. doi: 10.3390/nano13061036 (PMC10056288; doi:10.3390/nano13061036)
Supplement: Supplementary file 1 [file nanomaterials-13-01036-s001.zip]

Archive with 1 entries (1 files):
- nanomaterials-2229312-supplementary.mp4
